# Supplementary material for: Chronic intermittent hypoxia aggravated diabetic cardiomyopathy through LKB1/AMPK/Nrf2 signaling pathway
Source: PLoS One. 2024 Mar 7;19(3):e0296792. doi: 10.1371/journal.pone.0296792 (PMC10919874; doi:10.1371/journal.pone.0296792)
Supplement: S1 Data — (XLSX) [file pone.0296792.s003.xlsx]

## Sheet: Figure 2
PI3K	db/m	db/db	CIH
	0.990586	0.779398	0.689268
	1.02527	0.842372	0.737179
	0.984149	0.898258	0.729274
P-AKT/AKT	db/m	db/db	CIH
	1.10187	0.76636	0.615813
	1.0249	0.82143	0.498784
	0.873235	0.730502	0.525139
GLUT4	db/m	db/db	CIH
	1.01862	0.768992	0.536075
	0.967017	0.807709	0.691275
	1.01436	0.824447	0.636385

## Sheet: Figure 5
Bax/Bcl-2	db/m	db/db	CIH
	0.937944	1.22926	1.60718
	0.963556	1.35212	1.7949
	1.0985	1.56542	1.89067
Cleaved-caspase-3/Pro-caspase-3	db/m	db/db	CIH
	0.786376	1.42723	1.78746
	1.18547	1.30298	1.59827
	1.02816	1.34739	1.7213

## Sheet: Figure 7
P-LKB1/LKB1	db/m	db/db	CIH
	1.07247	0.814307	0.657778
	0.971626	0.773033	0.620263
	0.955903	0.852802	0.606828
P-AMPK/AMPK	db/m	db/db	CIH
	1.14897	0.742229	0.547518
	0.968202	0.772067	0.609292
	0.882831	0.803259	0.527613
Nrf2	db/m	db/db	CIH
	1.24662	0.761246	0.419792
	0.909029	0.639314	0.382006
	0.903037	0.742117	0.407613
HO-1	db/m	db/db	CIH
	1.06048	0.852868	0.709162
	0.965917	0.821289	0.654081
	1.00346	0.741542	0.623861
Nuclear-Nrf2	db/m	db/db	CIH
	1.03623	0.845188	0.791531
	0.959506	0.822913	0.710825
	1.00426	0.860678	0.708294

## Sheet: Figure 8
P-LKB1/LKB1	CON	HG	IH+HG
	1.15252	0.78837	0.610868
	0.972854	0.763447	0.493214
	0.874625	0.749964	0.515493
P-AMPK/AMPK	CON	HG	IH+HG
	1.11539	0.638211	0.405912
	0.968502	0.525085	0.452465
	0.916108	0.767135	0.327959
Nrf2	CON	HG	IH+HG
	0.926959	0.715792	0.490916
	1.13867	0.792291	0.585416
	0.934375	0.767266	0.384872

## Sheet: Figure 9
P-AMPK/AMPK	CON	IH+HG	Metformin	A-769662
	1.12827	0.699322	0.883436	0.995942
	1.04312	0.665923	1.03295	0.980321
	0.828611	0.777492	1.00133	1.02053
Nrf2	CON	IH+HG	Metformin	A-769662
	1.20521	0.375746	1.01288	1.11174
	0.859779	0.647145	1.0659	1.01339
	0.935009	0.789226	1.05475	0.963042
